# Supplementary material for: Hypovascular tumors developed into hepatocellular carcinoma at a high rate despite the elimination of hepatitis C virus by direct-acting antivirals
Source: PLoS One. 2020 Aug 13;15(8):e0237475. doi: 10.1371/journal.pone.0237475 (PMC7425876; doi:10.1371/journal.pone.0237475)
Supplement: S2 Table — All patients’ data sets were included in the following file. (XLSX) [file pone.0237475.s002.xlsx]

## Sheet: Sheet1
case	sex	age	history of IFN	cirrhosis	history of HCC	HCC development	hypovascular tumor	SVR	HCVRNA	platelet	Tbil	ALT	GGT	Alb	hyaluronic acid	Fib4index	AFP before	AFP EOT	DCP	observational period	CTMRI
1	M	77	1	0	0	0	0	1	2.8	14.9	0.8	17	39	4		4.26	1.8	1.3	12	39.1	1
2	F	81	0	0	1	0	0	1	6.6	11.1	0.7	35	23	3.7	792	6.66	7.1	2.8	18	49.8	1
3	M	79	0	0	0	0	0	1	6.4	15.6	1.1	127	66	3.6		4.94	47.3			27.8	0
4	F	65	1	0	1	1	0	1	5.6	13.8	1	67	35	3.6		4.2	15.8	6.5		30.4	1
5	F	70	1	0	1	0	0	1	6.7	10.7	0.7	9	11	4	22	4.36	5.4	3.8		62.4	0
6	F	50	0	0	0	0	0	1	5.8	3.9	0.9	70	74	3.6	126	10.11	5.3	3.1	18	57.5	0
7	F	59	1	1	0	0	0	1	7.5	7.5	0.6	24	59	3.8	452	5.62	36.1	4.6	18	13.5	1
8	M	61	1	0	0	0	0	1	5.7	11.6	0.5	17	16	4.1	513	3.19	1.3	1.3		58.5	1
9	F	75	1	1	0	0	0	1	6	12	0.6	35	45	4.1		4.65	4.6	4.2	23	51.1	1
10	F	74	0	0	0	0	0	1	5.4	19.3	0.5	36	23	4.7		2.62	2.3	1.6	20	43	0
11	F	69	1	0	0	0	0	1	6.5	9.6	1.1	45	16	4.6		5.57	1	0.8		51.5	1
12	M	59	0	1	0	0	0	1	5.9	5.9	1.2	119	68	3.6		8.16	29.9	8.3		10.3	0
13	F	61	1	1	0	0	0	1	6	7.9	1.2	43	67	3.9		5.77	30.4	14.9	16	62.8	0
14	F	64	1	1	1	0	0	1	7	10.2	0.6	25	26	4.5	127	4.77	4.1	2.4	14	60.5	1
15	M	78	0	0	0	0	0	1	5.1	12.8	1	35	23			4.94	4.7	4.8		50.6	1
16	M	61	1	0	0	1	0	1	6.4	13.6	0.6	28	39	3.8		2.88	7.3	6.1		61.1	0
17	F	65	0	0	0	0	0	1	5.8	25.7	0.6	16	14	4.3		1.2	7	7.7		55.7	0
18	F	55	0	0	0	0	0	1	5.8	21.3	0.6	97	71	3.9	157	2.57	19.6	6.6	15	61.1	1
19	F	77	1	0	0	0	0	1	5.6	13.7	0.8	28	17	4.5	48	3.19	7.1	6.3	12	61	0
20	F	68	1	1	0	0	0	1	4.9	5.3	1.9	22	27	3.5	429	9.57	6.6	4.8		61.1	1
21	F	73	1	0	0	0	0	1	5.8	21	0.8	48	12	3.8	88	2.11	2.7	2.1		36.8	0
22	F	71	1	0	0	0	0	1	6.4	16.5	0.5	15	13	4.2	66	2.78	1.3	2.7		48.9	1
23	M	74	0	0	0	0	0	1	6.3	18.2	1.2	86	87	4.1		4.91	5.6	4.8	4	35.9	0
24	F	59	1	0	0	0	0	0	6.8	9	1.5	35	52	3.8		4.1	11.8	5	17	54.6	0
25	F	65	1	0	0	0	0	1	6.2	20.2	0.7	22	47	4		2.68	2.5	2.1		55.5	1
26	F	68	0	0	0	0	0	1	7.2	12.4	1	122	16	4.1		4.52	4.6	3.8		62.1	0
27	M	62	1	0	0	0	0	1	7.1	11.2	1.4	85	62	3.9		4.08	11.9	7.8		63.7	0
28	M	76	0	1	0	0	0	1	7.3	8	1.6	90	33	3.6		10.51	216.5	57	24	60.1	0
29	M	72	0	0	0	0	0	1	5.8	12.8	0.9	15	66	3.9		5.81	5.1	3.1		49.7	1
30	M	60	0	1	0	0	0	1	7.1	6.4	1.6	354	65	3.5		14.15	39.2	4.6		55.8	0
31	F	67	1	0	0	0	0	1	6.8	6.4	0.7	79	20	3.8		12.25	8.6	6.8		62.8	0
32	F	61	1	0	0	1	0	1	6.9	7.9	1.1	37	18	4		5.2	5.2	6.2		51.1	0
33	F	75	1	0	0	0	0	1	5.1	16.7	1	44	24	4.5		3.45	3	1.6		51.6	1
34	F	60	1	0	0	0	0	1	5.8	10.5	1	119	81	3.6		5.87	27.8	9.7	24	34	0
35	F	57	0	0	0	0	0	1	7.1	19.3	0.8	51	78	4.3	36	2.94	5.2	4.6	25	63.5	0
36	F	54	1	1	0	1	0	1	5.8	6.2	1.9	148	224	3.8	334	9.67	155	25.8	15	42.7	1
37	F	34	0	0	0	0	0	1	6	11.4	0.9	33	43	4.4	9	1.4	3.3	2.1	22	58.3	0
38	F	60	0	0	0	0	0	0	6.6	13.2	0.9	20	28	4.4	21	3.46	5.8	3.8	13	56.4	0
39	F	64	1	0	0	0	0	1	5.8	12	0.9	67	49	4	167	4.76	8.6	2.5	10	51.2	0
40	F	60	1	1	0	0	0	1	7.2	9	0.7	50	33	4.3	49	4.71	3.1	4.8	12	61.3	1
41	M	66	1	1	0	1	4	1	7	20.3	0.5	32	42	3.4	518	2.13	15.4	7.2	54	34.3	1
42	F	73	1	0	0	0	0	1	6.4	16	0.7	28	17	4.2	65	3.62	2.3	1.9	16	55	0
43	F	73	0	1	0	0	0	1	6.3	7.5	1.7	35	74	3.9		6.91	38.3	12.2	23	45	1
44	F	70	0	0	0	0	0	1	5.3	15.5	0.8	36	70	4.5		2.33	4.6	3.9		45.8	0
45	F	76	0	0	0	0	0	0	6.4	13	0.8	46	26	3.9	291	4.57	5.1	3.3	13	58.5	1
46	F	80	1	1	0	0	0	1	6.3	5.5	0.6	134	26	3.3		12.82	29.8	4.2	17	46.9	1
47	F	64	0	1	0	1	0	1	6	10.5	0.6	51	60	3.3	421	6.15	62.7	11.7	32	51.9	1
48	F	43	0	1	0	0	0	1	5	16.5	1.4	27	21	2.9	198	2.16	14.3	6.8		54.6	1
49	F	75	1	1	0	0	4	1	5.3	9	1.3	35	94	3.4		4.51	40.7	7.7	18	19	1
50	F	78	1	0	0	0	0	1	5.9	11.1	0.4	32	18	3.8	142	4.84	8	5	18	47.6	0
51	M	77	0	1	0	0	0	1	6.2	10.7	0.8	81	25	3.4	861	7.12	10	4	10	58.5	1
52	F	63	1	0	0	0	0	1	5.3	17.4	0.7	18	24	3.9	26	1.79	2	1.6	20	59.6	0
53	M	66	1	0	1	1	0	1	6.3	23	0.7	60	41	4.5	159	1.93	2.1	1.3	15	30.9	0
54	F	54	0	1	0	0	0	1	6.1	8.3	0.6	78	38	3.9	251	4.71	30	7	21	63.3	1
55	M	63	1	0	0	0	0	1	5.8	16.9	0.4	78	19	4.1	53	2.83	5.6	3.4	24	47.4	1
56	M	73	1	1	1	1	0	1	7	5.5	0.8	49	61	4.5	204	8.34	8.2	7	23	8.5	1
57	F	59	1	0	0	0	0	1	6.4	15.3	0.7	121	75	4.7	67	2.24	4.2	2.3	28	47.8	0
58	M	52	0	0	0	0	0	1	4.9	13.5	1	74	81	3.6	269	2.96	7.7	4.4	25	52.4	0
59	M	59	1	1	1	1	0	1	7.1	11.2	1	20	35	4.2	37	2.71	3	2.7	12	18.1	1
60	F	62	1	0	0	0	0	0	6.7	10.5	0.7	18	17	4.3	101	3.62	4.1	4.2	14	35.5	1
61	M	74	0	1	1	1	4	1	4.7	18.8	0.4	17	11	3.7	44	2.29	3.4	2	18	12.7	1
62	F	71	1	0	0	0	0	1	6.6	18.5	0.8	25	15	4.1	67	2.46	6.4			62.9	0
63	F	58	1	0	0	0	0	1	6	24.4	0.4	60	76	3.9	22	1.38	11.1	4.1	19	63.3	0
64	M	74	1	0	0	0	0	1	6.4	14.7	1.2	18	16	4	25	2.73	1.8	1.5	14	61.5	0
65	F	62	1	1	0	0	0	1	6.3	5.2	1.1	79	18	2.7	427	13.01	8.9	5.7	67	60.5	1
66	M	66	0	1	0	0	0	1	5.3	9.1	1	87	40	4.7	167	5.13	6.1	4.3	14	61.9	1
67	F	82	1	0	0	0	0	1	5.2	15.5	0.8	93	81	3.8	89	4	16.3	8.2	23	52.2	0
68	F	73	1	0	1	1	0	1	5.3	11.6	0.6	39	35	4.6	172	5.14	8.1	71.7	32	20.1	1
69	F	74	1	1	0	0	0	1	6.5	11	0.8	38	22	4	175	4.04	3.7	3.9	26	61.5	1
70	M	48	1	0	0	0	0	1	6.6	17.5	0.5	41	128	4	37	1.41	8.9	9.2		63.1	1
71	M	57	1	0	0	0	0	0	7.1	17.7	0.8	46	250	4.1	51	2.42	11.2	6.7	26	57.5	1
72	F	62	0	0	0	0	0	1	6.5	15.7	0.9	28	20	4.4	40	2.31	4.4	3.1	16	53.7	0
73	M	75	1	0	0	0	0	1	6.6	15.5	0.8	45	41	4.8	78	3.1	6	5.1	25	50.4	1
74	M	66	1	1	0	0	0	1	6.7	3.5	0.5	77	112	3.3		17.41	2.6	3.7		21.3	0
75	F	67	0	1	0	0	0	1	5	13.9	1	18	17	4.3		3.52	3.4	2.3		60.6	0
76	F	72	1	0	0	0	0	0	7.8	15.9	0.7	37	28	3.9	161	3.5	1.9	1.6	19	58.2	0
77	M	85	1	0	0	0	0	1	7.4	19.6	0.5	25	27	3.6	107	2.34	4.4	2.3	11	41.4	0
78	M	80	0	0	0	0	0	1	5.3	15.2	0.9	55	26	3.6	188	3.83	8.3	5	32	17	0
79	M	45	1	0	0	0	0	1	4.9	9.9	0.4	23	21	3.7	262	2.46	2.1		19	60.7	0
80	F	72	1	1	0	0	0	1	6.2	12	1.4	32	18	4.5		4.03	5.2	3.1		39.5	0
81	M	69	0	0	0	0	0	1	6	18.3	0.6	28	14	4.2	282	1.78	1.8	0.9	27	55.2	0
82	M	68	0	1	1	0	4	1	6.5	4.4	1.2	183	110	3.2	2036	18.74	32	3.8	26	59.4	1
83	M	45	1	0	0	0	0	1	5.6	19.7	0.4	265	113	3.9	78	1.74	8	3	25	56.2	0
84	F	68	1	1	0	0	0	1	5.9	12.6	1.5	50	58	3.8	255	6.18	9	4.3	24	53.1	1
85	F	81	1	1	0	0	0	1	5.7	11.1	0.4	21	37	2.9	230	6.05	28.8	7	13	60.6	1
86	F	70	0	1	0	0	0	0	6.7	8.3	0.4	78	76	3.2	254	8.69	7.9	4.7	17	62.4	0
87	M	70	1	0	0	0	0	1	6.6	12.4	0.6	71	16	3.9	20	2.88	3	3	18	58.7	1
88	F	65	1	0	0	0	0	1	6.1	5.6	1	134	21	4.1	142	15.94	15.4	3.1	21	47.3	1
89	F	82	1	1	1	1	0	0	6.6	12.2	0.5	16	21	3.6	525	4.2	18.6	15	12	17.7	1
90	M	75	0	0	0	0	0	1	5.5	11.7	1.1	30	17	4.2	80	3.63	3.4	3.4	21	25.8	0
91	F	57	1	1	0	0	0	1	6.8	6.1	0.8	74	29	3	622	8.58	13	4.2	16	62.4	1
92	F	63	1	1	0	0	0	0	6.9	6.2	1.2	161	90	4.1	241	10.41	12.3	8.2	25	50.9	0
93	F	81	0	1	1	1	0	0	6.5	9	0.5	28	39	3.6	547	5.61	5.6	4.9	21	34.8	1
94	F	73	1	1	0	1	4	1	6.9	4.4	1.6	40	27	3.9		14.69	6.9	6.3	16	25.1	1
95	F	71	1	1	1	0	0	1	6.6	6.4	1	44	51	3.7		9.03	13	4.5	17	45.6	1
96	F	81	1	1	1	1	4	1	5.7	11	1	32	27	3.7		5.6	7	4.9	48	13.5	1
97	M	75	0	1	0	0	0	0	5.8	10.8	0.5	68	438	4.3		4.04	3.5	3.6	36	60.7	0
98	F	63	1	1	1	1	0	0	2.8	11.5	1.9	81	28	3.7	529	5.23	12.4	7.9	10	18.6	1
99	M	76	0	1	1	1	0	1	6.3	9.6	0.8	77	33	3.7	3600	10.47	14.9	6.1	23	45.9	1
100	M	76	0	0	0	0	0	1	6.9	11.2	0.7	77	35	3.8	196	6.42	13.8	4.8	10	55	0
101	F	61	1	1	0	0	0	0	1.3	9.4	1.6	38	46	3.7	404	6.63	456.9	83.6	16	43	1
102	F	63	0	0	0	0	0	1	6	9.8	0.5	57	46	4	197	4.68	6.2	3.5		62.1	0
103	F	75	1	0	0	0	0	1	6.3	19.6	0.7	30	26	3.9	106	2.72	3.6	1.7	13	61.5	1
104	F	83	1	0	0	0	0	1	4.6	24.9	0.9	16	24		527	2.25	4.6	6.1		23.1	0
105	M	70	1	1	1	0	0	1	6	6.4	0.9	54	41	3.4	316	7.14	13	4.3	20	54.6	0
106	F	68	1	0	0	1	0	0	6.3	11	1.5	61	32	4.5	25	5.78	9.5	5.4	18	47.6	0
107	M	63	1	0	0	0	0	1	6.2	11.7	0.9	38	19	4.2	182	2.53	3.1	2.5	19	53.9	1
108	M	67	1	0	0	0	0	1	6.5	22.8	0.7	25	13	4	166	2	3.9			56.8	0
109	M	77	1	1	0	0	0	1	6.3	13.1	1	27	20		225	3.05	2.3	1.5	42	23.1	0
110	M	53	1	0	0	0	0	1	6.1	15	0.6	48	128	3.4	72	1.99	26.7	8.1	33	55.2	0
111	F	50	1	0	0	0	0	1	5.5	9.6	0.4	24	17	4.6	36	3.61	4.2	2.6	20	61.9	1
112	F	49	1	0	0	0	0	1	4.4	31.6	0.3	52	43	4.1	18	0.92	11.4	11.8	16	59.6	1
113	M	86	0	0	0	0	0	1	6.2	10.1	0.9	75	32	3.9	68	6.88	7.4	2.3	13	61.4	1
114	F	59	1	0	0	0	0	1	6.3	22.8	1	54	31	4.2	23	1.51	5.5	2.9	19	60.7	0
115	M	65	1	1	0	1	0	1	5.7	4.5	1.8	28	29	3.4	308	11.19	112.5		16	12	1
116	M	62	1	0	1	1	0	1	6.1	13.5	1.4	133	160	4.3	340	4.3	8.6	2.1	20	20.4	1
117	F	70	1	0	0	0	0	1	6.4	15.1	0.9	24	29	4.1	157	3.6	4	2.2	18	60.4	0
118	F	69	1	0	0	0	0	0	6.7	18.1	1	52	17	3.8	92	2.85	4.6	3	22	55	1
119	M	82	1	1	0	0	0	1	5.7	8.8	0.7	41	23	3.8		8.15	7.6	4.9	17	46.3	1
120	F	77	1	1	1	1	4	1	4.2	6.5	1	37		3.5		9.54	6.4	5.7	33	11	1
121	F	70	0	1	0	1	4	1	3.6	7.3	2.6	48	20	2.6		9.97	11.9		36	13	1
122	F	82	1	1	0	1	0	1	5.1	11.2	0.8	37	24	3.7		5.78	23	19.9	28	14	0
123	F	78	0	0	0	0	0	1	6	8	0.4	69	49	3.6	507	8.33	33.2	5.4	10	54.8	1
124	F	66	1	1	0	0	0	1	5.8	11	1.3	70	36	3.9	525	5.38	52.6	13.1	14	54.1	1
125	F	85	0	0	0	0	0	1	6.4	18.8	0.4	17	14	4.1	166	2.96	2	2		53.3	1
126	M	59	1	1	0	1	0	1	6.3	10.4	0.7	125	138	3.9	184	4.87	14.6	6.4	22	13.7	0
127	F	63	0	0	0	1	0	1	4.8	8.2	0.9	75	51	3.8	116	5.5	17.7	20.2	16	13.1	0
128	M	68	1	0	0	1	0	1	5.7	13.1	0.3	41	14	3.6	125	3	9	3		2.8	1
129	M	71	0	0	0	0	0	1	5	16.1	0.4	40	17	4.1	64	2.3	0.9	0.7	35	41.1	0
130	F	67	1	0	0	0	0	1	6.3	15.5	0.8	37	33	4.5	135	2.2	2.6	211.7	31	62.6	0
131	F	70	1	0	0	0	0	1	6.6	29.4	0.6	17	29	4.6	64	1.96	7.4	5.1	18	62	0
132	M	72	0	0	0	0	0	1	6	9.3	0.4	39	76	3.6	401	4.21	3	3	20	59.7	0
133	M	79	0	1	0	0	0	1	3.8	10.1	0.8	29	19	4.4	211	5.23	2.9	2.7	31	60.3	1
134	M	70	1	0	0	0	0	1	5.5	20	0.7	30	26	5.3	19	1.73	3.7	3.8	35	62.2	1
135	F	71	0	0	0	0	0	1	5.9	12.2	0.6	26	22	3.9	163	2.85	5.6	2.4	13	53	0
136	M	78	1	0	0	0	0	1	6.7	22.4	0.8	26	27		55	2.05	2.8	2.8	20	21.2	0
137	F	68	0	0	0	0	0	1	5.8	15.5	0.6	28	53	3.9	65	2.82	12.2	10.3	16	61.6	0
138	F	71	1	0	0	0	0	1	6.8	16	0.4	18	20	4.2	310	2.51	7	6	22	58.4	1
139	F	59	1	0	0	0	0	0	5.6	16.7	0.5	38	29	4.2	47	2.41	4.6		18	48.5	0
140	M	67	1	0	0	0	0	1	6.6	18.3	0.5	84	32	4.4	145	2.36	2.2	1.9		38.5	1
141	F	62	1	0	0	1	4	1	4.6	7.8	1.2	55	22	5	120	5.68	7.1	3.7	26	48.8	1
142	F	67	1	1	0	0	0	1	6.9	5.9	1	70	48	4.6	235	10.72	25.2	5.2	18	47.6	0
143	F	68	1	0	0	0	0	1	6.7	13.8	0.6	39	25	4	100	3.24	3	2	14	53.6	1
144	F	76	0	1	0	0	0	1	6.2	8.9	1.1	44	35	3.1	382	8.75	21	12		58.5	0
145	M	70	0	1	1	1	0	1	5.9	5.2	0.9	66	191	3.3	242	13.92	22.2	10	25	11.2	1
146	M	62	1	0	0	0	0	1	6.8	11.4	0.7	84	74	3.5	270	4.69	40.5	8	25	62.2	1
147	M	71	1	0	0	0	0	1	6.5	23.2	0.4	28	15	4.2	133	1.04	2	1.7	17	52.7	0
148	F	81	1	0	0	0	0	0	6.5	28.8	0.6	20	22	4.2	188	2.14	4.2	3.4	16	35.8	0
149	F	64	0	0	0	0	0	1	6.9	11	0.4	23	25		78	3.03	5.3	4	19	19.9	0
150	M	63	1	0	0	0	0	1	6.4	13.6	1.1	31	29	4.4	48	2.83	3.6	3	23	62.3	1
151	F	58	1	0	0	0	0	1	6.1	15.3	0.7	16	34	4.6	40	2.56	8.4	3	27	50.9	0
152	F	66	1	0	0	1	4	1	6.2	5.3	1.4	60	23	3.5	657	14.63	6.5	1.9	13	6	1
153	F	79	1	0	0	0	0	1	6.1	6.4	0.6	79	35	3.8	235	11.8	25.9	5.1	15	27.8	0
154	F	72	1	1	0	0	0	0	6.2	9.3	0.7	30	67	3.3	747	5.51	55.2	26.3	28	61.9	1
155	F	74	1	0	0	0	0	1	6.3	14.7	0.4	32	15	3.9	50	3.83	7.7	4.8	19	60.3	0
156	F	68	1	1	0	0	0	1	6.4	10.6	0.9	82	19	4	224	5.81	5.5	2.4	13	55.7	0
157	M	49	1	0	0	0	0	1	5.5	16.3	0.6	28	24	4	80	1.93	5.3	4.1	20	61.9	0
158	F	78	1	0	0	0	0	1	5.7	26.3	0.6	39	27	4		2.61	2.9	8.8	10	24.2	0
159	M	60	1	0	0	0	0	1	6	15.9	0.9	21	109	4.1		2.31	3.2	3.1	14	40.7	0
160	F	79	0	1	0	0	0	1	5.4	9.1	0.7	53	28	4.4		8.23	20	6.7	12	45.9	1
161	M	75	0	1	0	0	4	1	5.4	8.7	1	48	42	3.8	704	7.71	22.4	4.6	98	59.7	1
162	M	60	0	1	0	0	0	1	5.1	7.8	0.4	20	75	3.4	1379	3.1	4.5	3.9	13	58.5	1
163	F	68	1	0	0	0	0	1	6.5	28.7	0.4	43	19	4.4	44	1.73	3.3	26.4		58.7	0
164	M	64	1	0	0	0	0	1	5.5	16.7	0.8	98	110	4.3		2.67	1.1			46.3	0
165	M	82	0	0	0	0	0	1	4.6	16.4	0.8	20	17	3.9	76	3.58	1.5	1.2		57.1	0
166	F	63	0	1	0	0	0	1	5.4	13.7	0.8	45	26	4.1	9	2.81	8	3	15	34.4	1
167	F	83	1	0	0	0	0	1	5.3	10.4	1	15	17	3.7	198	5.77	1.4	1.7		50.9	1
168	M	56	1	0	0	0	0	0	6.8	12.7	0.8	28	20	4.3	69	3.83	7.1	5.7	16	58	1
169	F	69	1	0	0	0	0	1	6.6	17	0.9	30	34	4.3	52	2.3	7.1		14	61.4	0
170	M	60	1	1	1	0	0	1	5.3	9.6	1	29	26	3.5	124	5.11	8.6	4	41	60.6	1
171	M	76	1	0	0	0	0	1	6	11.4	0.5	38	35	4	34	4.11	5.4	2.5	20	61.4	0
172	M	70	0	0	0	0	0	1	6.1	18.8	0.7	35	32	3.7	127	2.64	4.7	3.9	19	60.8	1
173	F	73	0	0	0	0	0	1	6.7	8.7	1.2	31	35	3.6	182	6.33	1.7	2.5		54	1
174	F	71	1	0	0	0	0	1	5.5	8.1	1.3	22	18	3.7	135	5.23	3	2.9	17	54.3	1
175	F	72	0	1	0	0	0	1	6.7	8.8	1.8	16	22	4.5	151	4.7	3.1	2.3	30	61.4	1
176	F	75	1	0	0	1	0	1	6.5	22	0.6	32	83	3.8	582	2.23	22.3	9.9	54	40.9	1
177	F	67	1	0	0	0	0	1	6.1	17.5	0.9	27	23	4.6	36	2.58	8.2	5.3		23.7	0
178	F	75	1	0	0	0	0	1	6.8	29.5	0.8	21	12	4.4	28	1.61	6.1	5.4	21	56.2	0
179	F	76	1	0	0	0	0	1	5.7	13.4	0.8	27	12	4.5	55	3.6	2.3	3.5		61.7	0
180	F	76	0	0	0	0	0	1	7	15.3	1.3	28	18	3.7	103	2.91	10.2	8		18.2	0
181	M	67	0	0	0	0	0	1	6.9	10.3	0.7	46	80	3.7	130	4.89	15.3	2.9	14	57.2	0
182	F	76	1	1	1	1	4	1	6.7	7.5	0.7	71	26	3.3	147	7.7	62.1	63.3		5	1
183	M	75	1	0	0	0	0	0	6.7	23.6	0.6	62	336	3.7		3.03	4.3	2.1		29.5	0
184	F	70	1	0	0	0	0	1	2.2	14.3	1.4	27	30	3.7		4.15	1.4	2.1	18	39.4	1
185	F	69	0	1	0	0	0	1	5.9	11.1	1.5	46	22	4.2		5.04	6.2	4.2	13	45.2	0
186	F	67	0	0	0	0	0	1	4.8	24	0.7	61	18	4.5	38	1.82	1.8	1.5	11	57.6	0
187	F	62	0	1	0	0	0	1	6.2	8.8	0.8	42	72	3.7	150	5.87	25.4	5.9	15	55.6	1
188	F	56	1	1	0	0	0	0	6.5	6.5	0.5	35	31	4.4		4.81	8.6		11	31.5	0
189	F	69	0	0	0	0	0	1	6.2	11.5	0.9	32	13	4.2	34	3.5	2.5	1.3	17	61.8	0
190	F	69	1	0	0	0	0	1	6.3	7.4	1	43	41	4.1	73	5.97	6.4	5	11	58.8	1
191	F	73	0	0	0	0	0	1	6.9	13.4	0.4	14	16	3.8	100	4.22	4.6	5.3	22	61.2	1
192	F	77	1	0	0	0	0	1	5.3	14.6	0.8	28	11	4	117	5.08	1.9	1.4	14	55.5	0
193	F	67	0	0	0	0	0	1	6.7	18.2	1.2	10	15	3.9	56	2.91	3.1	1		62.4	1
194	F	73	1	0	0	0	0	0	6.1	15.8	0.6	34	43		79	2.61	22.7	16.8	18	23.3	0
195	F	72	1	0	0	0	0	1	4.9	18.7	0.7	14	16	4.1	35	2.16	3.9	2.7	15	61.4	0
196	F	74	0	0	0	0	0	1	7.2	19.8	0.8	59	47	4.9	108	3.84	5.5	3.5	22	12.9	1
197	F	61	1	0	0	0	0	1	5.3	19.1	0.5	33	47	4.1	57	1.83	6.8		11	4.9	0
198	F	67	0	0	0	0	0	1	6.1	18	0.7	24	25	3.8	65	2.13	3.7	3.6	19	62.4	0
199	F	65	0	0	0	0	0	1	6.3	13.3	1	37	16	4.7	57	2.33	3.4	2.5	15	53.2	0
200	F	81	1	0	0	0	0	1	6.3	21	0.8	20	18		97	1.98	2.5	4.6	18	23.1	0
201	M	76	1	0	0	0	0	1	6.5	17.1	1	24	28	4.2	46	3.36	2.9	3.2	22	55.7	0
202	M	65	1	0	0	0	0	1	2.8	19	0.6	14	14	3.3	68	1.74	3	2	23	59.6	1
203	F	59	0	1	0	0	0	1	4.3	6.4	0.7	59	18	4.3	431	6.24	5.5	3.5	28	61.2	0
204	M	56	1	1	0	0	0	0	6.6	4.4	1.4	66	64	3.6	686	9.87	52.6		21	38.9	0
205	M	63	1	0	1	0	0	1	6.3	8.8	1.3	28	60	3.5	493	6.49	79.7	13.5	33	53.8	1
206	F	74	1	0	0	0	0	1	6.7	15.3	0.9	37	39	4	91	4.06	4.1	2.6	16	46.6	1
207	F	73	1	0	1	1	0	1	6.7	15.2	0.8	30	34	3.9	289	2.72	4	3.8	18	54.9	1
208	M	50	0	0	0	0	0	1	6.4	20.1	1	100	93	4.4		1.59	20	3.8	21	40.7	0
209	F	84	0	0	0	0	0	1	6.2	18.1	1.2	14	21	4.1		4.59	8	6.3	18	36.2	1
210	F	71	0	0	0	0	0	1	6.1	14.1	0.4	81	58	3.3		5.76	13.4	4.1	13	48.7	0
211	F	64	1	0	0	0	0	1	7	14	0.9	72	55	3.7	97	2.96	6	3	16	59.6	1
212	M	79	1	0	0	1	0	1	7.7	14.5	0.7	95	73	4.1	79	5.03	12.8	3.3	70	34.2	0
213	F	68	0	0	0	0	0	1	6.5	9.5	0.6	69	30	3.9	791	5.69	6.5	4.9	19	54.3	1
214	M	80	1	1	0	0	0	1	6.6	7.2	0.6	81	26	3.6	319	8.4	15.2	5.8	23	61.4	1
215	M	66	1	0	0	0	0	1	5.1	7.7	0.7	71	64	3.8	189	8.85	5	3	22	53.6	1
216	F	63	1	0	0	0	0	1	6.3	12.4	0.6	32	33	4	37	3.5	6.3	3.2	18	47.5	0
217	M	65	1	0	0	0	0	1	6.1	12.7	1.1	24	15	3.9	103	3.34	3	2.7	13	57.6	0
218	F	59	0	0	0	0	0	1	5.2	22.5	0.7	50	17	4.3	22	1.82	4	8.1		56.7	0
219	F	66	1	0	0	0	0	1	7.2	19.5	0.7	26	41	4.3	60	2.19	3.7	2.3	16	19.8	0
220	F	78	1	0	0	0	0	1	6.6	17.8	0.4	21	11	4.4	101	2.49	5.4	3.9	13	50.3	0
221	M	59	1	0	0	0	0	0	6.2	9.3	1	33	55	4.2	64	3.53	5.4	4.1	21	55.9	0
222	F	68	0	0	0	0	0	0	6.8	13.9	1.3	36	44	4.4	98	4.24	10.1	3.8	33	58.9	0
223	F	77	0	0	0	0	0	1	6.4	11.3	1.1	62	26	3.4	12	3.89	8.6	6.8	12	62.2	0
224	F	60	1	0	0	0	0	1	6.2	15.7	0.5	28	67	3.8	64	2.17	4.9	4.4	15	60.6	1
225	F	78	1	1	0	0	0	0	6.6	6.7	0.6	38	39	4.1	274	7.93	6.1	6.6		58.2	0
226	F	78	1	1	0	0	0	1	5.5	6.3	1.4	18	19	4.3		9.34	5.9	4.3	19	43.2	1
227	F	80	0	0	0	0	0	1	6.4	16.5	0.9	61	40	3.5		5.59	14.4		12	32.4	0
228	F	56	1	1	0	0	0	1	5.3	2.2	1.9	37	24	3.7	218	33.06	17.7	5		51.7	1
229	M	66	0	0	0	0	0	1	4	14.2	1	25	16	4.6	35	2.32	1.8	1.3		53.9	0
230	F	59	0	1	0	0	0	0	5.9	4.2	0.7	172	40	3.9	257	16.39	85.8	85.8	9	60	1
231	F	61	0	1	0	0	0	0	5.9	6.4	1	58	39	3.7	256	7.63	107.3	22.2	5	37.1	1
232	F	81	0	0	0	1	4	0	6.4	15	0.8	21	16	4.3	198	4.01	2.6	4.5	17	6.3	1
233	M	50	1	0	0	0	0	1	6.7	18.3	0.9	84	29	4		1.55	9.4	5.1	28	41.5	1
234	F	72	1	0	0	0	0	1	2.6	7.8	0.3	10	13	4.1	280	4.96	1.1	0.9		43.7	0
235	F	63	1	0	0	0	0	0	6.8	20.2	0.6	24	19	4.2	66	1.53	2.8	1.8	26	60.3	1
236	F	68	1	0	0	0	0	1	6.2	14.2	0.7	41	46	4.5	135	3.44	11.4	7.6	28	48.6	1
237	F	67	1	0	0	0	0	0	6	19.7	0.4	65	25	4.6	59	3.25	6.9	5.3	29	44.9	0
238	M	71	0	0	0	0	0	1	6.2	27.6	0.8	14	15	4.9	62	1.51	1.9	1.2	28	50.2	0
239	M	69	0	0	0	0	0	1	6.2	11.2	0.8	104	40	4	211	4.23	7.8	6.5	19	52.3	0
240	M	71	0	0	0	0	0	1	5.7	13.2	0.8	85	23		269	4.49	3.6	1	19	23.3	0
241	F	81	1	0	0	0	0	0	6.5	24.3	0.5	22	13	4	28	2.49	1.3	1.4	15	59.4	1
242	M	74	0	0	0	0	0	1	5.7	13.9	1	35	26	4.2	58	2.88	4.6	3.8	19	52.5	0
243	M	77	0	0	0	0	0	0	5.9	17.2	0.9	65	89	3.9	188	3.22	3.2	2.5	11	9.4	1
244	F	66	0	1	0	0	0	1	6.3	3.7	0.8	54	63	3.2	366	16.26	8.1	4.9	19	56.2	1
245	M	63	1	0	0	0	0	1	6.1	13.6	1	38	25	4.1	108	3.46	5.5	2	16	44.4	0
246	F	72	0	1	0	0	0	1	6.8	14.1	1	26	35	3.6	363	3.4	10.3	19.2	12	11.3	0
247	M	76	1	0	0	0	0	1	4.3	11.1	1.3	192	57	3.6	355	10.57	30.5	5.6	54	49	1
248	M	78	0	0	0	0	0	0	6.7	17.3	0.9	74	32	4	138	3.25	4.8	1.9		7.8	0
249	F	67	1	0	0	0	0	1	6.1	21.4	1	12	19	4.6	52	2.71	2.5	2.3	13	56.8	0
250	F	78	1	1	0	0	0	1	6.9	13.9	0.4	41	45	3.5	127	6.57	10.3	5.2	27	59.2	1
251	M	74	1	1	0	0	0	0	6.5	6.3	0.9	24	20	3	199	9.83	14.1	8.2	36	59.4	1
252	M	57	1	0	0	0	0	1	6.2	21.7	0.9	111	32	4.2	169	1.67	3.8	2	23	37.1	0
253	M	82	1	0	0	1	0	1	6.1	16.3	0.7	35	16	3.2	111	4.51	18.7	18.6	15	16.5	1
254	F	61	1	1	0	0	0	1	6.7	10.8	1.2	43	14	3.7	55	4.22	2.5	2.9	12	61.2	1
255	M	64	0	1	0	0	0	1	6.4	7.4	2	95	23	3.3	559	8.78	19.2	9.6	15	49	0
256	M	60	0	0	0	0	0	1	5.7	13.6	0.4	57	222	3.6	117	5.2	19.6	10.2		59.7	0
257	F	78	0	1	0	1	4	1	6.4	15.7	0.8	45	31	3.5	899	4.52	21	16	14	4.2	1
258	F	78	0	1	0	0	4	1	6.6	7.1	0.7	57	30	4.7	115	8	3.3	1.4	20	27.7	1
259	M	61	0	0	0	0	0	1	6	15.9	1.4	45	31	4.1	179	3.83	4.8	4.6	1	54.1	1
260	F	77	1	0	1	0	0	1	5.1	20.2	0.6	23	16	4.2		2.94	3.4	2.7	26	42.1	1
261	M	80	1	1	1	0	0	1	5.8	19.4	0.9	196	60	3.3	615	5.54	24	9	20	57.6	1
262	F	71	1	0	1	1	0	1	6.8	10.9	0.7	63	23	4	342	6.15	5	3	10	34.2	1
263	M	74	1	0	0	0	0	0	6.9	17.9	0.5	7	15	4.3	33	4.22	2.4	1.7	20	57.3	1
264	M	76	0	0	0	0	0	1	5.9	13.9	0.4	29	23	3.2	179	4.06	9.7	4.4	25	58	1
265	M	52	1	0	0	0	0	1	6.2	14.8	1.2	107	260	4.2	47	1.83	4.7	2.8	21	47.6	0
266	F	71	0	1	0	1	0	1	5.6	8.5	0.8	56	63	2.9	176	7.93	26.8	8.7		16.2	1
267	F	74	0	0	0	0	0	1	5.9	10.6	0.7	22	17	4	89	4.47	3.7	3.1		53.9	1
268	F	64	0	0	0	0	0	1	7.1	21.6	0.7	38	17	4.2	51	1.97	1.4	3.9	18	59.6	0
269	M	66	1	0	0	0	0	1	6	10.2	0.9	206	37	3.5	79	6.94	24.8	2.3	14	61	1
270	F	75	1	1	1	0	0	0	6.2	10.7	1.4	25	15	3.8	61	4.63	2	1	13	55.9	1
271	F	73	1	1	0	0	4	0	6.4	20.4	0.4	95	72	3.4	227	3.08	20	4		55.2	1
272	M	63	1	1	1	1	0	1	6.1	12.2	2	32	94	3.7	561	3.38	7.8	24.1	24	5.1	1
273	F	62	0	0	0	0	0	1	6.3	6.1	0.9	72	45	4.6	268	6.47	11.2	4.5		53.6	1
274	F	69	0	0	0	0	0	1	6.8	18.5	0.8	52	69	4.2	47	2.33	6.8	5.1		60.1	0
275	F	74	0	0	0	0	0	1	6.4	15.7	1.5	22	18	4.4	88	2.81	3.6		23	49.4	0
276	M	47	0	0	0	0	0	1	6.1	17.2	0.2	38	160		44	1.64	5.9	4		47.8	1
277	F	47	0	0	0	0	0	1	7	3.4	1.3	71	26	4.2	15	8.53	4.1	10.6	19	48.5	1
278	F	73		0	0	0	0	1	6.6	12.1	0.6	46	45	4.2	181	5.69	6.4	4.6		30.8	0
279	F	79	0	1	0	0	0	1	5.9	10.6	0.7	70	48	3.6	290	5.97	14.1	10.7		61.4	0
280	M	75	0	0	0	0	0	1	5.2	13	0.7	49	19	4.2		4.7	2.8	1.8	14	40.1	0
281	F	79	0	0	0	0	0	1	5.6	25.3	0.6	18	14	4.2		1.99	3.5	4.5		55.7	0
282	F	65	0	0	0	0	0	1	6.7	12	0.7	64	23	4.5	40	2.51	2.9	2.1	18	56.7	0
283	M	72	0	0	0	0	0	1	4.9	21.4	0.5	28	23	3.8	87	1.91	3	2.4	13	49.8	1
284	M	73	1	0	0	0	0	1	6.5	20.2	0.8	32	32	3.5	74	2.04	3	2	18	57.2	0
285	F	83	0	1	1	0	0	1	5.8	11	0.8	68	42	3.5	198	7.14	7.6	4.1	17	58.4	1
286	F	79	0	0	0	0	0	0	5.9			50	39		109		5.1			12.8	0
287	M	51	0	1	0	0	0	1	6.6	6.8	0.8	35	59	3.7	298	5.32	4	5	23	51.3	1
288	F	73	1	1	0	0	0	0	6.4	9.8	0.6	62	20	4.3	104	6.43	4	3.6	15	61.4	0
289	F	65	1	0	0	0	0	1	6.6	25.6	1	33	59	3.6	75	2.25	8	3.7	19	57.8	0
290	M	84	0	0	0	0	0	1	6.2	14.9	1	26	40	3.5		4.86	9.7	5.8	15	43	1
291	F	72	1	0	0	0	0	0	6.5	17.2	0.7	24	33	4.5		2.05	3.9	3.1	16	32.4	0
292	M	77	0	0	1	1	0	1	4.5	20	0.4	56	27	4	115	3.24	4.4	2.2	49	12.4	1
293	M	78	0	1	1	1	0	1	6.2	5.6	0.7	104	84	3.6	330	17.35	295.4	5.5	25	49.1	1
294	M	72	1	0	0	0	0	1	6.2	21.4	1.2	35	18	4.3		2.1	1.9	1.5	13	41.7	1
295	F	81	0	1	0	0	0	1	6.3	9	1.1	42	20	3.6	143	6.39	4.3	1.4	45	56.4	1
296	F	73	1	1	1	0	0	0	6.5	9.9	0.9	26	17	4.2	182	5.06	4.8	2.4	15	59.8	1
297	M	73	1	0	1	0	0	1	5.9	11.4	0.5	28	32	4.2	66	2.54	2.9	2	24	54.5	1
298	F	81	0	0	0	0	0	0	5.5	16.6	0.7	35	30	3.7	630	4.95	3.9	1.8	25	26.1	1
299	F	77	1	0	1	1	4	1	4.3	20.6	0.3	31	38	4.3	97	2.35	30	13	76	27.2	1
300	F	74	1	0	0	0	0	1	6.6	10.6	0.4	32	42	4.4	94	4.44	9.9	4.6		60.7	0
301	F	83	0	0	0	0	0	1	5.8	14.6	0.5	21	109	4.2	99	4.71	4.4	3.2	21	49.2	0
302	F	75	0	1	0	0	0	1	5.9	5.1	0.6	25	23	3.5	481	10.88	9.1	3.1	20	60.7	1
303	F	51	0	0	0	0	0	1	6.4	10.3	1.1	14	9	4.2	81	1.98	2.8	3.1	18	51.3	1
304	F	73	0	0	0	0	0	1	5.2	6.6	0.8	93	34	3.8	372	8.6	41	6.1		52.2	0
305	M	80	0	1	1	0	0	1	6.5	10.3	1.1	40	20	3.8	649	7	5.3	2.8	12	34.8	1
306	M	66	1	1	0	0	0	1	6	7.1	0.7	74	66	3.2	432	11.35	4.6	4	48	58.4	1
307	M	80	1	0	0	0	0	1	6.4	19.5	0.5	59	14	4.1	162	2.72	3.8	3.4	21	54	0
308	M	63	1	0	1	1	0	1	5.9	10.4	0.8	61	93	3.3	81	4.19	17	4.7	24	14.3	1
309	F	64	0	0	0	0	0	1	6.7	14.5	1	33	22	4.2	75	2.38	11.3	7.6	19	54.2	0
310	M	77	0	0	0	1	0	0	6.7	12.8	0.7	69	36	4.1	78	4.27	14	7.3		34	0
311	M	63	1	1	1	0	0	0	7.1	13.4	0.9	28	8	4.8	20	2.31	2.6	1.6	24	58.2	1
312	M	67	1	0	0	0	0	1	6.6	23.7	1	34	43	4.4	20	1.75	4.8	3.2	21	60.6	1
313	F	79	1	1	0	0	0	1	5.9	9.8	1.2	21	25	4		5.98	4.5	4.3	36	44	1
314	F	72	0	1	1	1	4	1	5.8	6.2	0.9	65	32	3.6	215	9.22	9	3		10.1	1
315	F	63	1	0	0	0	0	1	6.5	14	1	148	42	4.1	48	4.73	7.5	8.8	17	55.5	1
316	F	78	1	0	0	0	0	1	6.2	19.6	0.4	35	61	3.8	266	3.5	21.1	5.4		31.9	0
317	F	70	0	0	0	0	0	1	6.4	17	0.6	36	34	4.3	179	2.75	6.6	4.2	26	35.2	0
318	M	73	0	0	0	0	0	1	6	13.2	1.3	84	43	4.4	103	4.28	28	3.7	14	54.4	0
319	F	50	1	0	0	0	0	1	6.5	17.9	0.5	98	79	4.2	72	2.03	9.1	5.8		59.3	0
320	M	64	1	0	0	0	0	1	6.3	15.1	0.7	39	21	4	65	2.24	3	3	19	44.5	1
321	F	62	0	0	0	0	0	1	5.5	7.5	0.5	38	56	4.1	54	4.02	4.4	3		48.3	1
322	M	69	1	0	0	0	0	1	6.5	14.9	0.9	29	30	3.8	127	3.27	3.4	3.1		54.4	0
323	F	55	0	0	0	0	0	1	6.4	14.5	0.9	23	27	4.6	11	2.37	3.7	2.6	19	54.8	0
324	M	61	0	0	0	0	0	1	6.9	18.5	1.2	32	48	4.3	18	1.34	5.3	5.1		42.1	1
325	M	57	0	0	0	1	0	1	6.7	4.9	1.1	24	80	3.8	476	8.31	4.2	3.6		21.1	1
326	F	53	0	0	0	0	0	1	6.4	14.5	0.9	44	20	3.7	52	2.2	10.8	7.2	22	49.7	0
327	F	78	0	0	0	0	0	0	6.9	13.3	0.6	36	17	3.9	237	5.28	2.4	2	22	17.9	0
328	F	55	0	0	0	0	0	1	6.5	14.8	0.8	41	59	5	54	2.84	5.6	2.5		44	0
329	M	75	1	0	0	0	0	1	5.6	14.6	2.1	27	31	4.5	100	3.95	2.6	1.9	20	56.3	1
330	F	60	0	0	0	0	0	1	7.1	3.2	2	39	36	4.4		13.21	31.7	3.8	22	61.2	1
331	F	40	0	0	0	0	0	1	6.5	15.4	1.2	123	60	4.4	130	2.3	27.8	3.2	32	57.9	0
332	F	70	1	1	1	1	4	1	6.7	5.8	1	31	20	3.9	122	7.59	3.7	2.3	28	11.5	1
333	F	66	1	0	0	0	0	1	6.5	20.7	0.7	32	46	4	29	2.14	11.6	6.5	19	50.4	0
334	F	79	1	0	0	0	0	1	6.4	16.9	0.5	48	28	3.5	28	3.37	2	2		53.4	0
335	M	66	0	1	0	0	0	1	6.2	9.3	1.3	61	54	3.2	988	7.27	29.3	5	17	54.1	1
336	F	76	1	0	0	0	0	1	6	12.8	0.8	35	17	3.8	48	5.42				48.8	0
337	M	61	0	0	0	0	0	1	6.4	16.5	1.6	41	32	4.3	324	2.25	7.8	7.7	16	49.5	1
338	F	62	0	0	0	0	0	1	5.9	8.3	0.9	25	12	3.7	55	4.48	1.7	3.5		50.9	0
339	F	65	0	0	0	0	0	1	6.2	13.5	0.7	33	37	4.1	45	2.35	4.8	3.9		49	0
340	F	77	1	1	0	0	4	1	5.3	6.7	1.3	26	73	3.6	733	10.37	24.4	12.8	18	60.1	1
341	M	75	1	0	0	1	0	1	5.8	19.6	1	39	308	3.5	93	2.94	7.2	7.4	17	30	1
342	M	54	1	0	0	0	0	1	6.9	25.8	0.3	100	23	4.8	57	0.71	4.1	1.7	35	57.4	1
343	M	64	0	0	0	0	0	1	7.4	8.7	0.9	43	49	3.6	110	4.38	4.6	3.5	23	57.6	0
344	F	73	0	0	0	0	0	1	6.6	17.5	0.5	11	19	3.5		2.14	2.3	1.7	22	42.5	1
345	M	57	0	0	0	1	0	1	5.2	15	0.2	25	35	4.8	93	0.91	2.1	1.9	27	49.7	0
346	F	83	0	1	0	0	0	1	6.1	12.4	0.5	11	19	3	109	4.24	10			55.7	1
347	F	71	0	0	0	0	0	1	6.3	15.6	0.6	30	21	4.3	25	3.57	1.9	1	16	51.5	0
348	F	67	0	1	1	0	0	1	5.6	7.1	1.9	52	32	3.4	498	9.95	6.7	3.8	27	58.4	1
349	F	79	1	0	0	1	0	1	6.3	5.8	1.3	32	38	3.5	328	13.97	7.8	3.8	17	40.4	1
350	M	75	1	1	0	1	0	1	6	10.4	0.9	38	33	3.4	267	7.6	22.2	5.6	21	7.3	1
351	F	77	1	0	0	0	0	1	6.6	15.8	0.8	30	27	4.4	115	5.34	8.2	5.5	12	7.8	1
352	M	79	0	0	0	0	0	1	5.7	17.1	0.7	79	14	4	368	4.63	2.2	1.6	65	35.8	0
353	F	72	1	0	0	0	0	1	6.1	14.6	1.2	19	20	4.7		2.83	1.2	0.9	15	42.5	1
354	F	82	1	0	0	0	0	1	5.6	9.4	1.1	35	22	4.4	449	6.34	6.9	1.9		47.2	0
355	F	76	0	0	0	0	0	1	6.7	17.7	1.6	61	71	3.7	478	3.79	22.6	6.1	24	58.4	1
356	F	67	1	0	0	0	0	1	7	14.3	1	24	19	3.7	35	2.58	3.3	2.3	15	59.6	0
357	M	81	1	1	0	0	0	1	6.1	12.8	1	32	34	4.2	350	5.26	5.6	2.5	18	23	1
358	F	84	0	0	0	0	0	1	6.8	21.7	0.5	20	19	3.6	662	3.38	2.6	3.9		58.8	0
359	M	61	1	0	0	0	0	1	6.1	15.1	0.9	46	30	4.1	44	2.74	5.4	3.2		54.3	0
360	M	55	1	0	0	0	0	1	5.6	15.9	0.8	41	28	4.6	32	1.46	3.7	1.6	15	51.7	0
361	F	41	0	0	0	0	0	1	6.5	19	0.6	40	55	4.1	9	1.16	2	1.2	27	55.4	0
362	F	82	0	0	0	0	0	0	6.4	18.3	0.4	17	27	3.8	78	3.04	2.5	2.3	27	58.3	1
363	M	67	0	0	0	1	4	1	6.2	6.7	0.6	68	95	3.9	448	7.88	18.4	4.8	29	4.9	1
364	F	64	0	0	0	0	0	0	5.5	12.7	0.8	35	11	4.4	36	3.24	3.5	2.2		51.5	0
365	F	77	0	0	0	0	0	1	6.1	18.5	0.7	31	27	4	68	2.92	13	8		56.8	0
366	F	74	1	0	0	0	0	1	5.8	20.8	1.3	21	14	4	122	2.79	3	2		52.3	0
367	F	62	0	0	0	0	0	1	6.1	12.9	1.4	157	49	4.2	110	4.18	11.2	6.5		47.5	0
368	M	62	1	0	0	0	0	0	6.7	16.7	0.7	26	34	3.9	27	1.6	4.3			42.9	0
369	M	80	0	0	1	1	0	1	5.1	12.8	1	55	101	4	243	4.3	16	7.5	31	18.8	1
370	M	80	0	0	0	0	0	1	6.5	12.8	0.2	36	70	4.1	143	6.46	1.9	1.3	15	12.2	0
371	M	56	1	1	0	0	0	1	5.3	14.9	1	122	30	3.5	654	4.83	18.3	5.7		58.7	1
372	M	46	0	0	0	0	0	1	6.3	17	0.8	54	102	4.6	54	1.14	6.5	2.5		54.1	0
373	M	78	1	0	0	0	0	1	6.3	8	1.3	71	47	4.2	176	8.79	31.6	21.6	17	53.3	1
374	F	61	1	0	0	0	0	1	6.3	20.4	0.9	40	20	4.2		1.8	6	3.9		55.5	0
375	M	68	1	0	0	0	0	1	7	35.6	0.9	15	33	4.3	31	1.13	3.7	3.1	24	30.1	0
376	M	80	0	0	0	0	0	1	6.6	21.6	0.6	29	22	3.8	80	1.99	3			55.9	0
377	M	73	1	0	0	0	0	1	5.2	20	1.1	21	29	4.3	48	2.47	1.9	1		56.2	0
378	F	75	0	0	0	0	0	1	6.8	8.6	0.7	36	35	3.3	90	6.54	11.3	2.7	19	53.2	1
379	F	72	1	0	0	0	0	1	6.6	9.4	0.8	32	29	4.4	108	4.87	5.1	5.4	16	53.3	0
380	F	72	1	0	0	0	0	1	6	9.7	0.8	47	77	3.7	442	7.36	18.7	5.8	23	51.8	1
381	M	60	1	0	0	0	0	1	7.2	20.1	1	73	86	4	73	1.99	6.3	5.6		53.4	0
382	M	63	1	0	0	0	0	1	5	10.9	0.7	80	24	4.7	37	4.07	4.6	3	32	41.2	0
383	M	59	0	0	0	0	0	1	6.6	9.9	0.6	114	190	3.5	251	5.53	9	6	25	55.2	1
384	M	83	0	0	0	0	0	1	6.6	12.8	1.5	44	18	4	69	5.18	3	3		54.1	1
385	F	57	0	0	0	0	0	1	6.1	10.3	0.8	47	19	4.2	38	3.71	3	2	35	54.8	1
386	F	75	0	0	0	0	0	1	6.7	16.3	1	41	26		104	3.59	3.7	4.2		51.3	0
387	F	64	1	1	0	0	0	0	6.9	8.8	1.1	29	32	4.1	229	5.67	5.7	4.1	22	48.2	1
388	M	69	1	1	1	0	0	0	5.2	6.6	0.9	135	28	3.6	151	12.06	18.5	6.2	16	56.4	1
389	F	75	1	0	0	0	0	1	6.3	17	0.7	20	24	4	154	2.86	2.2	1.6	18	30.2	0
390	F	63	0	1	0	0	0	1	6.4	11.7	0.7	102	40	4.4		2.61	6.8	2.8	24	41.4	1
391	M	69	0	0	0	1	0	0	6.3	9.8	0.9	26	34	4.1	59	4.97	7.6	4.6	17	22.9	0
392	F	72	1	0	0	0	0	1	5.6	6.9	0.3	19	32	2.9	547	5.03	8	7	24	47.4	0
393	M	77	0	0	0	0	0	1	7.1	16.1	0.7	32	51	4.1	246	3.55	5	2	25	51.8	1
394	M	65	1	0	0	0	0	1	5.9	23.8	0.5	35	61	3.9	99	1.52	3	2.4	17	32.2	1
395	F	78	0	0	1	1	0	1	6.2	12.8	0.8	48	33	4	391	5.01	3.4	3.5	12	17	1
396	F	65	0	0	0	0	0	1	6.5	20	0.8	69	30	4	84	2.35	2	1		53.6	0
397	F	72	0	0	0	0	0	1	6.5	20.7	1	17	16	3.8	23	2.53	3.1	1.5	25	56.9	0
398	F	60	1	0	0	0	0	1	6.3	21.9	0.6	36	21	3.7	105	1.83	3.9	3	19	56.6	0
399	F	66	1	0	0	0	0	1	5.9	8.9	0.4	48	28	3.5	251	7.49	7.1	2.9	87	55.4	0
400	F	63	0	1	0	0	0	1	5.7	5.8	1.8	75	28	3.7	669	12.92	7.7	2.6	94	58.7	1
401	M	74	1	0	1	0	0	1	6.2	20.3	0.7	80	37	3.7	132	2.24	6.4	2.4	19	56.4	1
402	F	64	1	0	0	0	0	1	6.6	13.9	0.9	52	32	3.6	53	2.81	6.5	5.8	15	55	0
403	F	75	1	0	0	0	0	1	6.4	21.4	0.6	17	15		23	1.7		8.2		44.1	0
404	F	75	0	0	1	0	0	1	5.6	16.5	0.8	44	27	4	159	3.91	4.3	6.1	13	44.6	1
405	F	80	0	0	0	0	0	1	6	16.9	1.1	30	14	4.2		3.2	1.2	1.8		42.6	0
406	F	75	1	0	0	0	0	1	5.7	14.8	0.5	30	29	4	411	3.89	5.7	3.2	17	31.5	1
407	M	74	1	1	0	1	4	1	7	8.7	0.9	38	67	4.3	246	5.66	7.8	2.2	17	38.2	1
408	F	53	1	1	0	0	0	0	7.5	8.8	1	17	34	4.6	251	3.8	10.3	6.5	17	61.7	1
409	F	68	0	0	0	0	0	1	5.4	13.1	0.9	23	59	4.8	31	2.6	6.4	4.5	21	18.6	0
410	M	67	0	0	0	0	0	1	6.4	16.3	1	35	119	3.9	62	3.4	7.2	4.3	19	47.9	1
411	M	80	0	0	0	0	0	1	6	13	0.7	45	16	4.3	344	4.77	3.4	1.8	12	40.7	1
412	F	82	0	1	0	0	0	1	6.1	8.3	0.8	17	31	4	104	9.34	4	3		26.5	0
413	M	71	1	0	0	1	0	0	6.2	15.2	0.9	38	57		23	3.56	4.7	3.6	19	30.8	0
414	F	74	0	0	0	0	0	0	6.5	24.9	0.6	51	47	4.3	38	2	9.2	6.2		57.4	0
415	F	83	1	1	1	1	4	1	6	6.1	0.7	39	57	3.6	585	11.98	64.3	6	14	36.5	1
416	M	83	0	1	1	0	0	1	5.9	13.5	1.1	49	18	4	78	4.04	3.5	2.6	21	45.4	0
417	F	61	0	1	0	0	0	1	6.9	5.6	1.5	33	23	3.4	428	11.38	12.6	4.8		44.4	0
418	F	58	1	0	0	0	0	1	6.5	19	1.2	42	19	4.5	26	1.32	2.6	2.2	14	46.7	0
419	M	63	0	0	0	0	0	1	6	14	1.1	188	142	4.4	119	3.87	17.4	15.3	14	53.2	0
420	F	53	0	1	0	0	0	0	6.5	13.5	0.8	39	22	3.5	185	1.95	11	7	18	54.3	1
421	F	83	0	0	1	0	0	1	6.3	19	0.7	35	22	3.8	140	2.44	3	2.8	15	50.8	1
422	M	72	1	1	1	1	4	1	6.8	5.7	0.8	50	57	3.9	88	8.75	24.1	12.3	13	19.4	1
423	M	70	0	0	0	0	0	1	5.2	14.4	0.7	148	79	4.3	141	4.52	22.1		26	44.4	0
424	F	70	0	0	0	0	0	1	5.1	23.4	0.3	12	24	4.3	95	1.64	3.3	3.1		57.3	0
425	F	82	1	0	0	0	0	1	5.5	12.8	0.5	17	20	4.4	110	4.97	2.8	2.3	7	58.7	0
426	F	64	1	1	0	1	0	0	5.8	7.5	1.7	55	34	3.9	435	7.94	16.3	5.1	18	27.4	1
427	F	71	1	0	0	0	0	1	6.1	21.4	0.9	34	48	4.3	116	2.11	4.3	2.4	9	22.6	0
428	M	69	0	0	0	0	0	1	5	17.6	1.1	91	89	4	70	2.55	12.4	5.3	25	12	0
429	M	69	1	0	0	0	0	1	6.8	8.7	1.6	213	171	4	244	8.26	78.1	25.2	23	54.7	0
430	M	63	1	1	0	0	0	1	6.6	16.8	0.9	25	67	4	155	2.4	2.9	1.6	33	33.1	0
431	F	67	0	0	0	0	0	0	6.7	11.3	0.7	47	87	4.4	24	3.72	13.1	6.5		52.4	0
432	F	71	0	0	0	0	0	1	5	15.4	0.6	23	12	4.2	118	3.17	1.7	1.9	20	43	0
433	F	37	0	0	0	0	0	1	6.9	17.6	0.5	105	63	4.1	60	1.42	18.8	2.8	15	31.1	1
434	M	61	0	0	0	0	0	1	3.8	8.5	0.5	11	48	3.6	3030	4.98	2.4	1.3	49	51.3	1
435	M	60	0	0	0	0	0	1	6.8	8.8	0.4	13	23	2.9	355	5.48	4		19	44.8	0
436	F	78	0	0	0	0	0	1	6.4	20.2	0.7	24	34	4.2	590	2.68	9.4	5.3	23	47.5	0
437	F	59	1	0	0	0	0	1	5.1	18	0.7	61	50	4	42	1.76	6.9	11	13	51.5	0
438	F	72	1	0	0	0	0	1	6.8	16.9	0.6	35	33	3.9	71	3.46	10	5.9	11	47.8	0
439	M	54	0	0	0	0	0	1	6.9	16.4	0.6	93	103	4.3	23	2.15	6	4	21	55.2	0
440	M	56	0	1	0	0	0	1	6.6	7.4	0.3	32	64	4.2	479	2.14	7.7	3	22	56.1	1
441	F	77	0	0	0	0	0	0	6.2	10.8	0.7	59	48	4.3	155	6.4	2.2	1.8		21.5	0
442	F	70	1	0	0	0	0	1	5.7	19.4	0.4	32	25	4.3	228	1.79	2.1	3	15	11.3	0
443	F	61	0	0	0	0	0	1	6.1	11.4	0.6	36	20	3.7	46	3.39	4.3	1.6	18	51.6	0
444	M	67	0	1	0	0	0	1	5.4	8.8	0.4	21	25	4	430	2.82	2	1		25.5	0
445	F	77	1	0	0	0	0	1	6.5	15	0.9	55	32	4.5	46	2.98	2.4	1.4	14	47.8	0
446	M	62	1	1	0	0	4	1	6.9	7.6	1	77	52	2.6	452	6.32	129.3	11.6	10	45.4	1
447	F	71	0	0	0	0	0	1	6	19.4	0.5	39	17	3.8	194	2.34	2.9	1.8	21	50.4	0
448	M	73	0	0	0	0	0	1	6.7	18.2	0.8	32	36	3.9	32	2.13	1.9	1.6	16	53.5	0
449	M	84	0	0	0	0	0	1	6.9	14.5	0.6	33	38	3.7	140	5.14	1.8		16	52.9	0
450	M	79	0	1	1	1	4	1	5.6	11.2	0.9	86	82	3.2	394	6.54	14	5.1	35	7.9	1
451	F	79	0	1	1	0	0	1	5.9	18.7	0.8	26	12	4.2	20	2.24	3.1	2.1	13	33.1	0
452	M	65	1	0	0	0	0	1	6.7	12.9	0.6	87	42	4	60	3.03	8.9	6.1	29	51.4	0
453	F	72	0	1	0	0	0	1	4.8	9	0.6	9	9	3.8	1540	4.27	2.7	2.1	18	44.4	0
454	M	85	1	0	0	0	0	1	6.2	19.3	0.9	55	19	4.1	85	3.03	1.5	0.9	22	50.4	0
455	M	71	0	0	0	0	0	1	6	10.6	0.4	20	19	4.3	174	2.55	2.7	2.3	19	51.3	0
456	M	56	1	0	0	0	0	1	5.9	20.8	0.2	27	25	4.6	26	1.3	2.5	1.5	22	50.1	0
457	M	78	1	0	0	0	0	1	7.6	11.2	0.4	13	86	4.4	484	3.48	3.4	1.3	26	48.3	0
458	M	61	0	0	0	0	0	1	5.3	10.2	0.4	11	30	3.7	5010	3.79	1.7	1.7		40.5	0
459	F	79	0	0	0	0	0	1	6.5	10.7	0.9	30	36	4.7	222	6.34	6.1		22	44.7	1
460	F	70	0	0	0	0	0	1	5.3	11.1	0.3	72	85	3.5	611	4.38	3.6	2	24	36.3	0
461	M	57	0	0	0	0	0	1	5.7	16	0.2	14	26	4.2	160	2	1.5	1.1	21	39.2	0
462	M	44	0	0	0	0	0	1	6.1	10.3	0.5	15	27	3.4	261	1.32	4.3	1.4	36	48.4	0
463	M	68	0	0	0	0	0	1	5.3	16.9	0.9	125	25	4.1	180	3.38	2.5	2.1	19	43.3	0
464	M	75	0	0	0	0	0	1	5.8	17.5	0.5	12	32	3.6	38	2.6	6.7	3.3	35	47.1	0
465	M	70	0	0	0	0	0	1	5	14.1	0.3	38	76	4	587	2.01	3.9	2.6	16	38.7	0
466	M	81	0	0	0	1	0	1	6.5	28.7	0.7	52	24	3.7	521	3.41	1.1	1.3	24	17.5	0
467	F	51	0	0	0	0	0	1	4.5	19	0.5	14	30	3.9	25	1.29	6.5	6.9	18	42.8	0
468	M	82	0	0	0	0	0	1	5.9	16.2	1.1	37	183	4	278	6.24	6.3	3.6	22	47.4	0
469	F	61	1	0	0	0	0	1	6.3	17.7	0.8	31	30	4.2	44	2.29	2.9		21	36.8	0
470	M	72	0	1	0	1	0	1	6.6	9.1	0.2	21	32	3.4	78	5.18	5.3	5.5	19	33.4	1
471	M	77	0	1	0	0	0	1	6.3	5.2	1.8	46	49	2.5	521	17.9	37.9		13	37.2	1
472	M	65	0	0	0	0	0	1	6.1	16	0.3	29	67	4.2	225	1.51	1.2		15	39.6	0
473	F	61	0	0	0	0	0	1	5	19.9	0.4	26	38	4.7	35	1.86	4	3		38.2	0
474	F	68	0	0	0	0	0	1	6.9	14.4	0.6	23	69	4.1	174	2.66	2	2	25	36	0
475	F	75	0	0	0	0	0	1	5.8	9.3	0.5	23	16	4.6	103	4.04	3.4	3.1	23	43	0
476	F	63	0	0	0	0	0	1	6.2	6.3	0.6	13	59	4.2	128	3.88	2.2		18	37	1
477	M	86	0	0	0	0	0	1	5.4	14.2	0.4	14	19	3.5	324	3.72	2.9	2.1	12	32.4	0
478	M	77	0	0	0	0	0	1	4.2	8.2	0.3	17	28	4.1	92	4.55	2.7		28	42.4	0
479	F	76	1	0	0	0	4	1	6.6	7.2	1.4	27	36	4.1		8.33	33	36.3	20	27.8	1
480	F	73	1	1	0	1	4	1	6.1	8.7	0.8	77	79	4.2	437	6.31	26.8	5.2	19	7.4	1
481	M	66	1	1	1	1	4	1	5.5	9	1.5	51	22	4.7	132	3.9	3.2	1.5	30	28.9	1
