# Supplementary material for: Hypovascular tumors developed into hepatocellular carcinoma at a high rate despite the elimination of hepatitis C virus by direct-acting antivirals
Source: PLoS One. 2020 Aug 13;15(8):e0237475. doi: 10.1371/journal.pone.0237475 (PMC7425876; doi:10.1371/journal.pone.0237475)
Supplement: S3 Table — All data of hypovascular tumor data sets were included in the following file. (XLSX) [file pone.0237475.s003.xlsx]

## Sheet: Sheet1
case	size	period	hypervascular	history of HCC	outcome	other place	SVR
1	9	34.29	1	0	RFA		1
2	12.7	19.04	0	0			1
2	9.4	19.04	0	0			1
3	10	12.72	1	1	RFA		1
4	10	59.38	0	1			1
5	13	25.05	1	0	RFA		1
6	14	13.51	1	1	TACE		1
7	11	11.01	1	1	RFA		1
8	9.4	12.95	1	0	TACE		1
9	14	48.79	1	0	RFA		1
10	11	5.98	1	0	TACE		1
11	11	59.74	0	0			1
12	8	15.29	1	1	TACE		1
12	25	15.29	0	1			1
13	18	6.35	1	0	op		0
14	10	4.21	1	0	RFA		1
14	8	59.5	0	0			1
15	10	27.75	0	0			1
15	8	27.75	0	0			1
16	12	55.23	0	0			0
17	8.7	27.22	1	1	op		1
18	8.6	10.09	1	1	op		1
19	7.8	11.51	1	1	RFA		1
20	17	60.07	0	0			1
21	8	4.9	1	0	TACE		1
22	15.7	38.17	1	0	RFA		1
23	7.3	36.53	1	1	TACE		1
24	11.5	19.36	1	1	RFA		1
25	13	45.44	0	0			1
26	10	45.9	0	1		other	1
27	13	27.85	1	0	TACE		1
28	12	40.9	0	0		other	1
29	8	28.9	1	1	op		1
